# Supplementary material for: Gaps in the Evidence on Population Interventions to Reduce Consumption of Sugars: A Review of Reviews
Source: Nutrients. 2018 Aug 8;10(8):1036. doi: 10.3390/nu10081036 (PMC6115867; doi:10.3390/nu10081036)
Supplement: Supplementary file 1 [file nutrients-10-01036-s001.zip]

Archive with 6 entries (4 files):
- nutrients-331229-supplementary/
- nutrients-331229-supplementary/File S1  Search Strategy.docx
- nutrients-331229-supplementary/file S2 PRISMA 2009 Checklist.doc
- nutrients-331229-supplementary/__MACOSX/
- nutrients-331229-supplementary/__MACOSX/._Kirkpatrick et al. - sugars intervention supplemental - 7.3.18.docx
- nutrients-331229-supplementary/__MACOSX/._PRISMA 2009 checklist.doc
